# Supplementary material for: Applying the Behavioural Science Approach to Realist Reviews and Evaluations (BARR/E): A Protocol for a Review of Antidepressant Deprescribing Interventions in Primary Care
Source: Behav Sci (Basel). 2026 Jul 22;16(7):1251. doi: 10.3390/bs16071251 (PMC13404939; doi:10.3390/bs16071251)
Supplement: Supplementary file 1 [file behavsci-16-01251-s001.zip]

Archive with 1 entries (1 files):
- behavsci-4374590-supplementary.pdf
